# Supplementary material for: ﻿Three new species of Dicephalospora (Leotiomycetes, Helotiales) from Northern Thailand and Southwestern China
Source: MycoKeys. 2025 Mar 11;115:67–85. doi: 10.3897/mycokeys.115.143994 (PMC11920824; doi:10.3897/mycokeys.115.143994)
Supplement: XML Treatment for Dicephalospora tengyueica [file mycokeys.115.143994-treatment1.xml]

<!DOCTYPE tp:taxon-treatment
  PUBLIC "-//TaxonX//DTD Taxonomic Treatment Publishing DTD v0 20100105//EN" "tax-treatment-NSO.dtd">
<tp:taxon-treatment xmlns:tp="http://www.plazi.org/taxpub"><tp:treatment-meta><kwd-group><label>Taxon classification</label><kwd>
                <named-content content-type="kingdom">Fungi</named-content>
              </kwd><kwd>
                <named-content content-type="order">Helotiales</named-content>
              </kwd><kwd>
                <named-content content-type="family">Helotiaceae</named-content>
              </kwd></kwd-group><mixed-citation publication-type="journal"><person-group><name><surname>Luo</surname><given-names>Le</given-names></name><name><surname>Chethana</surname><given-names>Kandawatte Wedaralalage Thilini</given-names></name><name><surname>Zhao</surname><given-names>Qi</given-names></name><name><surname>Thiyagaraja</surname><given-names>Vinodhini</given-names></name><name><surname>Khongphinitbunjong</surname><given-names>Kitiphong</given-names></name><name><surname>Al-Otibi</surname><given-names>Fatimah</given-names></name><name><surname>Hyde</surname><given-names>Kevin D.</given-names></name></person-group><article-title>﻿Three new species of <italic><tp:taxon-name><tp:taxon-name-part taxon-name-part-type="genus" reg="Dicephalospora">Dicephalospora</tp:taxon-name-part></tp:taxon-name></italic> (<tp:taxon-name><tp:taxon-name-part taxon-name-part-type="class">Leotiomycetes</tp:taxon-name-part></tp:taxon-name>, <tp:taxon-name><tp:taxon-name-part taxon-name-part-type="order">Helotiales</tp:taxon-name-part></tp:taxon-name>) from Northern Thailand and Southwestern China</article-title><source>MycoKeys</source><day>11</day><month>03</month><year>2025</year><volume>115</volume><fpage>67</fpage><lpage>85</lpage><pub-id pub-id-type="doi">10.3897/mycokeys.115.143994</pub-id></mixed-citation></tp:treatment-meta><tp:nomenclature><label>﻿</label><tp:taxon-name>
              <object-id xmlns:xlink="http://www.w3.org/1999/xlink" content-type="arpha" xlink:type="simple">E8E0A4B0-2659-5C75-AACD-1E2B45F4607F</object-id>
              <tp:taxon-name-part taxon-name-part-type="genus" reg="Dicephalospora">Dicephalospora</tp:taxon-name-part>
              <tp:taxon-name-part taxon-name-part-type="species" reg="tengyueica">tengyueica</tp:taxon-name-part>
              <object-id xmlns:xlink="http://www.w3.org/1999/xlink" xlink:type="simple">Index Fungorum: IF902889</object-id>
              <object-id xmlns:xlink="http://www.w3.org/1999/xlink" xlink:type="simple">Facesoffungi Number: FoF16773</object-id>
            </tp:taxon-name><tp:taxon-authority>L. Luo &amp; K.D. Hyde</tp:taxon-authority><tp:taxon-status xmlns:xlink="http://www.w3.org/1999/xlink" xlink:type="simple">sp. nov.</tp:taxon-status><xref ref-type="fig" rid="F2">Fig. 2</xref></tp:nomenclature><tp:treatment-sec sec-type="etymology" id="SECID0EIKAI"><title>Etymology.</title><p>The epithet “<italic>tengyueica</italic>” refers to the collection site, Tengyue street, where the holotype specimen was collected.</p></tp:treatment-sec><tp:treatment-sec sec-type="Holotype" id="SECID0EYKAI"><title>Holotype.</title><p>HKAS135691.</p></tp:treatment-sec><tp:treatment-sec sec-type="description" id="SECID0E4KAI"><title>Description.</title><p><bold><italic>Saprobic</italic></bold> on dead twigs. <bold>Sexual morph</bold>: <bold><italic>Apothecia</italic></bold> 1.2–3.2 mm diam., when dry arising solitary or gregarious in a small group, scattered on wood, centrally stipitate, superficial, orange when fresh, become light brown when dry. <bold><italic>Stipe</italic></bold> 0.9–2.3 mm height at the base, yellow when fresh, and light yellow to white when dry. <bold><italic>Receptacle</italic></bold> orange and discoid. <bold><italic>Margins</italic></bold> slightly rough, orange to dark orange. <bold><italic>Disc</italic></bold> slightly convex and orange. <bold><italic>Ectal excipulum</italic></bold> 30–66 µm (x̄ = 46 µm, n = 20), multi-layered, and thin-walled, with hyaline cells of <bold><italic>textura globulosa</italic></bold>. <bold><italic>Medullary excipulum</italic></bold> 21–48 µm (x̄ = 33 µm, n = 30), composed of thin-walled, hyaline, gelatinized cells of <bold><italic>textura globulosa</italic></bold> to <bold><italic>porrecta</italic></bold>, small cells condensed. <bold><italic>Hymenium</italic></bold> 84–171 µm (x̄ = 131 µm, n = 60), hyaline to yellowish, inner mixed with asci and paraphyses. <bold><italic>Paraphyses</italic></bold> 1.1–3.2 µm wide (x̄ = 1.9 µm, n = 30), at the terminal cell, filiform, numerous, lengths exceeding the asci, unbranched, aseptate, apical cells swollen and globose, filled with oil droplets. <bold><italic>Asci</italic></bold> (85–)90–118(–125) × 5.9–12.5 µm (x̄ = 102 × 9.5 µm, n = 50), eight-spored, unitunicate, cylindrical, and clavate, J- in Melzer’s reagent, tapered long stipitate base. <bold><italic>Ascospores</italic></bold> (17–)19–32(–35) × 2–3.5 µm (x̄ = 27.4 × 2.9 µm, n = 60), uniseriate to biseriate, fusiform, aseptate, both ends are filled with oil droplets of different sizes, some narrowed ends capped with a small and gelatinous collar. <bold>Asexual morph</bold>: Not observed.</p><fig id="F2" position="float" orientation="portrait"><object-id xmlns:xlink="http://www.w3.org/1999/xlink" content-type="doi" xlink:type="simple">10.3897/mycokeys.115.143994.figure2</object-id><object-id xmlns:xlink="http://www.w3.org/1999/xlink" content-type="arpha" xlink:type="simple">0035E1B1-B304-5DF0-99AE-B97E131C55B3</object-id><label>Figure 2.</label><caption><p><italic><tp:taxon-name><tp:taxon-name-part taxon-name-part-type="genus" reg="Dicephalospora">Dicephalospora</tp:taxon-name-part><tp:taxon-name-part taxon-name-part-type="species" reg="tengyueica">tengyueica</tp:taxon-name-part></tp:taxon-name></italic> (HKAS 135691, holotype) <bold>a</bold> fresh apothecia growing on dead wood <bold>b</bold>, <bold>c</bold> dried apothecia <bold>d</bold>, <bold>e</bold> vertical sections of an apothecia <bold>f</bold> excipulum <bold>g</bold> paraphyses <bold>h–k</bold> asci (<bold>j–k</bold> asci in Meltzer’s reagent) <bold>l</bold> ascospores. Scale bars: 5 mm (<bold>a</bold>); 2 mm (<bold>b, c</bold>); 100 µm (<bold>d, e</bold>); 50 µm (<bold>f</bold>); 20 µm (<bold>g–l</bold>).</p></caption><graphic xmlns:xlink="http://www.w3.org/1999/xlink" xlink:href="mycokeys-115-067-g002.jpg" position="float" orientation="portrait" xlink:type="simple" id="oo_1277879.jpg"><uri content-type="original_file" xlink:type="simple">https://binary.pensoft.net/fig/1277879</uri></graphic></fig></tp:treatment-sec><tp:treatment-sec sec-type="material" id="SECID0EWOAI"><title>Material examined.</title><p>China • Yunnan Province, Tengchong City, Tengyue Street, altitude 1749 m, on the decayed unidentified twigs, 19 August 2022, Le Luo, ly289 (HKAS 135691, holotype); • <italic>ibid</italic>., ly290 (HKAS 135694, paratype).</p></tp:treatment-sec><tp:treatment-sec sec-type="notes" id="SECID0E5OAI"><title>Notes.</title><p>Our specimens of <italic><tp:taxon-name><tp:taxon-name-part taxon-name-part-type="genus" reg="Dicephalospora">D.</tp:taxon-name-part><tp:taxon-name-part taxon-name-part-type="species" reg="tengyueica">tengyueica</tp:taxon-name-part></tp:taxon-name></italic> (HKAS 135691 and HKAS 135694) formed a distinct clade (93% <abbrev xmlns:xlink="http://www.w3.org/1999/xlink" xlink:title="maximum likelihood bootstrap support" id="ABBRID0EPPAI" xlink:type="simple">MLBS</abbrev> and 0.99 <abbrev xmlns:xlink="http://www.w3.org/1999/xlink" xlink:title="Bayesian inference posterior probability" id="ABBRID0ETPAI" xlink:type="simple">BIPP</abbrev>), closely related to <italic><tp:taxon-name><tp:taxon-name-part taxon-name-part-type="genus" reg="Dicephalospora">D.</tp:taxon-name-part><tp:taxon-name-part taxon-name-part-type="species" reg="rufocornea">rufocornea</tp:taxon-name-part></tp:taxon-name></italic>, <italic><tp:taxon-name><tp:taxon-name-part taxon-name-part-type="genus" reg="Dicephalospora">D.</tp:taxon-name-part><tp:taxon-name-part taxon-name-part-type="species" reg="irregularis">irregularis</tp:taxon-name-part></tp:taxon-name></italic> and <italic><tp:taxon-name><tp:taxon-name-part taxon-name-part-type="genus" reg="Dicephalospora">D.</tp:taxon-name-part><tp:taxon-name-part taxon-name-part-type="species" reg="sagerae">sagerae</tp:taxon-name-part></tp:taxon-name></italic> (Fig. <xref ref-type="fig" rid="F1">1</xref>). However, the new species exhibit distinct morphological features in having orange to light brown apothecia, light yellow stipe, tapered long stipitate base, aseptate ascospores, and aseptate paraphyses. <italic><tp:taxon-name><tp:taxon-name-part taxon-name-part-type="genus" reg="Dicephalospora">Dicephalospora</tp:taxon-name-part><tp:taxon-name-part taxon-name-part-type="species" reg="rufocornea">rufocornea</tp:taxon-name-part></tp:taxon-name></italic> has red or reddish-orange apothecia, red stipe, and sessile base with septate paraphyses (<xref ref-type="bibr" rid="B7">Ekanayaka et al. 2019</xref>), whereas <italic><tp:taxon-name><tp:taxon-name-part taxon-name-part-type="genus" reg="Dicephalospora">D.</tp:taxon-name-part><tp:taxon-name-part taxon-name-part-type="species" reg="irregularis">irregularis</tp:taxon-name-part></tp:taxon-name></italic> has sessile apothecia, asci arising from simple septa without basal protuberance, aseptate to septate ascospores that are wider than <italic><tp:taxon-name><tp:taxon-name-part taxon-name-part-type="genus" reg="Dicephalospora">D.</tp:taxon-name-part><tp:taxon-name-part taxon-name-part-type="species" reg="tengyueica">tengyueica</tp:taxon-name-part></tp:taxon-name></italic> (5.5–7.5 µm vs. 2–3.5 µm) (<xref ref-type="bibr" rid="B39">Phutthacharoen et al. 2022</xref>). The detailed morphological description is not available for <italic><tp:taxon-name><tp:taxon-name-part taxon-name-part-type="genus" reg="Dicephalospora">D.</tp:taxon-name-part><tp:taxon-name-part taxon-name-part-type="species" reg="sagerae">sagerae</tp:taxon-name-part></tp:taxon-name></italic> (Tan &amp; Shivas, 2022) but it differs from <italic><tp:taxon-name><tp:taxon-name-part taxon-name-part-type="genus" reg="Dicephalospora">D.</tp:taxon-name-part><tp:taxon-name-part taxon-name-part-type="species" reg="tengyueica">tengyueica</tp:taxon-name-part></tp:taxon-name></italic> in the ITS base pair comparison, which revealed 8.5% differences. Therefore, <italic><tp:taxon-name><tp:taxon-name-part taxon-name-part-type="genus" reg="Dicephalospora">D.</tp:taxon-name-part><tp:taxon-name-part taxon-name-part-type="species" reg="tengyueica">tengyueica</tp:taxon-name-part></tp:taxon-name></italic> is introduced here as a new species.</p></tp:treatment-sec><tp:treatment-sec><!--Section generated to contain objects referenced in tp:taxon-treatment.--><fig id="F1" position="float" orientation="portrait"><object-id xmlns:xlink="http://www.w3.org/1999/xlink" content-type="doi" xlink:type="simple">10.3897/mycokeys.115.143994.figure1</object-id><object-id xmlns:xlink="http://www.w3.org/1999/xlink" content-type="arpha" xlink:type="simple">57334DE8-33B5-5A72-8772-CDD154174C10</object-id><label>Figure 1.</label><caption><p>The IQ-Tree phylogram based on the combined LSU and ITS dataset. The <abbrev xmlns:xlink="http://www.w3.org/1999/xlink" xlink:title="maximum likelihood bootstrap support" id="ABBRID0E2HAI" xlink:type="simple">MLBS</abbrev> ≥ 70% and <abbrev xmlns:xlink="http://www.w3.org/1999/xlink" xlink:title="Bayesian inference posterior probability" id="ABBRID0E6HAI" xlink:type="simple">BIPP</abbrev> ≥ 0.90 are shown at the nodes as <abbrev xmlns:xlink="http://www.w3.org/1999/xlink" xlink:title="maximum likelihood bootstrap support" id="ABBRID0EDIAI" xlink:type="simple">MLBS</abbrev>/<abbrev xmlns:xlink="http://www.w3.org/1999/xlink" xlink:title="Bayesian inference posterior probability" id="ABBRID0EHIAI" xlink:type="simple">BIPP</abbrev>. The <abbrev xmlns:xlink="http://www.w3.org/1999/xlink" xlink:title="maximum likelihood bootstrap support" id="ABBRID0ELIAI" xlink:type="simple">MLBS</abbrev> &lt; 70% and BPP &lt; 0.90 are expressed as a hyphen (“-”). Type strains are in bold. Names in red indicate isolates from the current study.</p></caption><graphic xmlns:xlink="http://www.w3.org/1999/xlink" xlink:href="mycokeys-115-067-g001.jpg" position="float" orientation="portrait" xlink:type="simple" id="oo_1277878.jpg"><uri content-type="original_file" xlink:type="simple">https://binary.pensoft.net/fig/1277878</uri></graphic></fig></tp:treatment-sec><ref-list><ref id="B7"><mixed-citation xmlns:xlink="http://www.w3.org/1999/xlink" xlink:type="simple"><person-group><name name-style="western"><surname>Ekanayaka</surname><given-names>AH</given-names></name><name name-style="western"><surname>Hyde</surname><given-names>KD</given-names></name><name name-style="western"><surname>Gentekaki</surname><given-names>EG</given-names></name><name name-style="western"><surname>McKenzie</surname><given-names>EHC</given-names></name><name name-style="western"><surname>Zhao</surname><given-names>Q</given-names></name><name name-style="western"><surname>Bulgakov</surname><given-names>TS</given-names></name><name name-style="western"><surname>Camporesi</surname><given-names>E</given-names></name></person-group> (<year>2019</year>) <article-title>Preliminary classification of <tp:taxon-name><tp:taxon-name-part taxon-name-part-type="class">Leotiomycetes</tp:taxon-name-part></tp:taxon-name>.</article-title><source>Mycosphere</source><volume>10</volume>(<issue>1</issue>): <fpage>310</fpage>–<lpage>489</lpage>. <ext-link xlink:href="10.5943/mycosphere/10/1/7" ext-link-type="doi" xlink:type="simple">https://doi.org/10.5943/mycosphere/10/1/7</ext-link></mixed-citation></ref><ref id="B39"><mixed-citation xmlns:xlink="http://www.w3.org/1999/xlink" xlink:type="simple"><person-group><name name-style="western"><surname>Phutthacharoen</surname><given-names>K</given-names></name><name name-style="western"><surname>Chethana</surname><given-names>KWT</given-names></name><name name-style="western"><surname>Lestari</surname><given-names>AS</given-names></name><name name-style="western"><surname>Stadler</surname><given-names>M</given-names></name><name name-style="western"><surname>Hyde</surname><given-names>KD</given-names></name></person-group> (<year>2022</year>) <article-title>Three new species of <italic><tp:taxon-name><tp:taxon-name-part taxon-name-part-type="genus">Dicephalospora</tp:taxon-name-part></tp:taxon-name></italic> (<tp:taxon-name><tp:taxon-name-part taxon-name-part-type="family">Helotiaceae</tp:taxon-name-part></tp:taxon-name>, <tp:taxon-name><tp:taxon-name-part taxon-name-part-type="order">Helotiales</tp:taxon-name-part></tp:taxon-name>) from Thailand.</article-title><source>Diversity</source><volume>14</volume>(<issue>8</issue>): <fpage>645</fpage>. <ext-link xlink:href="10.3390/d14080645" ext-link-type="doi" xlink:type="simple">https://doi.org/10.3390/d14080645</ext-link></mixed-citation></ref></ref-list></tp:taxon-treatment>
