# Supplementary material for: ﻿Three new species of Dicephalospora (Leotiomycetes, Helotiales) from Northern Thailand and Southwestern China
Source: MycoKeys. 2025 Mar 11;115:67–85. doi: 10.3897/mycokeys.115.143994 (PMC11920824; doi:10.3897/mycokeys.115.143994)
Supplement: XML Treatment for Dicephalospora maetaengica [file mycokeys.115.143994-treatment2.xml]

<!DOCTYPE tp:taxon-treatment
  PUBLIC "-//TaxonX//DTD Taxonomic Treatment Publishing DTD v0 20100105//EN" "tax-treatment-NSO.dtd">
<tp:taxon-treatment xmlns:tp="http://www.plazi.org/taxpub"><tp:treatment-meta><kwd-group><label>Taxon classification</label><kwd>
                <named-content content-type="kingdom">Fungi</named-content>
              </kwd><kwd>
                <named-content content-type="order">Helotiales</named-content>
              </kwd><kwd>
                <named-content content-type="family">Helotiaceae</named-content>
              </kwd></kwd-group><mixed-citation publication-type="journal"><person-group><name><surname>Luo</surname><given-names>Le</given-names></name><name><surname>Chethana</surname><given-names>Kandawatte Wedaralalage Thilini</given-names></name><name><surname>Zhao</surname><given-names>Qi</given-names></name><name><surname>Thiyagaraja</surname><given-names>Vinodhini</given-names></name><name><surname>Khongphinitbunjong</surname><given-names>Kitiphong</given-names></name><name><surname>Al-Otibi</surname><given-names>Fatimah</given-names></name><name><surname>Hyde</surname><given-names>Kevin D.</given-names></name></person-group><article-title>﻿Three new species of <italic><tp:taxon-name><tp:taxon-name-part taxon-name-part-type="genus" reg="Dicephalospora">Dicephalospora</tp:taxon-name-part></tp:taxon-name></italic> (<tp:taxon-name><tp:taxon-name-part taxon-name-part-type="class">Leotiomycetes</tp:taxon-name-part></tp:taxon-name>, <tp:taxon-name><tp:taxon-name-part taxon-name-part-type="order">Helotiales</tp:taxon-name-part></tp:taxon-name>) from Northern Thailand and Southwestern China</article-title><source>MycoKeys</source><day>11</day><month>03</month><year>2025</year><volume>115</volume><fpage>67</fpage><lpage>85</lpage><pub-id pub-id-type="doi">10.3897/mycokeys.115.143994</pub-id></mixed-citation></tp:treatment-meta><tp:nomenclature><label>﻿</label><tp:taxon-name>
              <object-id xmlns:xlink="http://www.w3.org/1999/xlink" content-type="arpha" xlink:type="simple">CA87B806-2823-58B8-8DCA-FFC6525A94C8</object-id>
              <tp:taxon-name-part taxon-name-part-type="genus" reg="Dicephalospora">Dicephalospora</tp:taxon-name-part>
              <tp:taxon-name-part taxon-name-part-type="species" reg="maetaengica">maetaengica</tp:taxon-name-part>
              <object-id xmlns:xlink="http://www.w3.org/1999/xlink" xlink:type="simple">Index Fungorum: IF902890</object-id>
              <object-id xmlns:xlink="http://www.w3.org/1999/xlink" xlink:type="simple">Facesoffungi Number: FoF16774</object-id>
            </tp:taxon-name><tp:taxon-authority>L. Luo &amp; K.D. Hyde</tp:taxon-authority><tp:taxon-status xmlns:xlink="http://www.w3.org/1999/xlink" xlink:type="simple">sp. nov.</tp:taxon-status><xref ref-type="fig" rid="F3">Fig. 3</xref></tp:nomenclature><tp:treatment-sec sec-type="etymology" id="SECID0EWUAI"><title>Etymology.</title><p>The epithet “<italic>maetaengica</italic>” refers to the collection site, MaeTaeng District, where the holotype specimen was collected.</p></tp:treatment-sec><tp:treatment-sec sec-type="Holotype" id="SECID0EGVAI"><title>Holotype.</title><p><named-content xmlns:xlink="http://www.w3.org/1999/xlink" content-type="dwc:institutional_code" xlink:title="Mae Fah Luang University Herbarium" xlink:href="http://grbio.org/institution/mae-fah-laung-university-herbarium" xlink:type="simple">MFLU</named-content> 24-0330.</p></tp:treatment-sec><tp:treatment-sec sec-type="description" id="SECID0EQVAI"><title>Description.</title><p><bold><italic>Saprobic</italic></bold> on dead leaves. <bold>Sexual morph</bold>: <bold><italic>Apothecia</italic></bold> 1.5–3.3 mm diam., when dry arising solitary, uniseriate on the stem of the leaves, centrally long stipitate, superficial, yellow when fresh and dry. <bold><italic>Stipe</italic></bold> 1.2–2.5 mm height, slightly hyaline to light yellow at the base. <bold><italic>Receptacle</italic></bold> yellow and cupulate. <bold><italic>Margins</italic></bold> smooth, yellow to pale yellow. <bold><italic>Disc</italic></bold> slightly sunken and yellow. <bold><italic>Ectal excipulum</italic></bold> 23–44 µm (x̄ = 33 µm, n = 60), multi-layered, thin-walled, hyaline to light yellow or pale green cells of <bold><italic>textura globulosa</italic></bold>, slightly larger cells condensed. <bold><italic>Medullary excipulum</italic></bold> 28–61 µm (x̄ = 45 µm, n = 60), composed of thin-walled, hyaline to yellowish, gelatinized cells of <bold><italic>textura porrecta</italic></bold> to <bold><italic>globulosa</italic></bold>, small cells condensed. <bold><italic>Hymenium</italic></bold> 99–146 µm (x̄ = 123 µm, n = 60), hyaline to yellow, inner mixed with asci and paraphyses. <bold><italic>Paraphyses</italic></bold> 1.1–2.1 µm wide (x̄ = 1.6 µm, n = 60), filiform, numerous, lengths exceeding the asci, unbranched, aseptate, slightly swollen, small, globose at the apex. <bold><italic>Asci</italic></bold> (75–)81–111(–118) × 5.6–10.7 µm (x̄ = 99 × 8.5 µm, n = 50), eight-spored, unitunicate, cylindrical, clavate, amyloid (J+) having a rounded apex in Melzer’s reagent, tapered long stipitate base. <bold><italic>Ascospores</italic></bold> (12.5–)14.5–21.8(–22.5) × 2.4–4.2 µm (x̄ = 18.2 × 3.3 µm, n = 60), uniseriate to biseriate, fusiform, guttulate, 0–1–septate. <bold>Asexual morph</bold>: Not observed.</p><fig id="F3" position="float" orientation="portrait"><object-id xmlns:xlink="http://www.w3.org/1999/xlink" content-type="doi" xlink:type="simple">10.3897/mycokeys.115.143994.figure3</object-id><object-id xmlns:xlink="http://www.w3.org/1999/xlink" content-type="arpha" xlink:type="simple">4AFB2E0A-81C3-546E-A03C-B9B887B1D20A</object-id><label>Figure 3.</label><caption><p><italic><tp:taxon-name><tp:taxon-name-part taxon-name-part-type="genus" reg="Dicephalospora">Dicephalospora</tp:taxon-name-part><tp:taxon-name-part taxon-name-part-type="species" reg="maetaengica">maetaengica</tp:taxon-name-part></tp:taxon-name></italic> (<named-content xmlns:xlink="http://www.w3.org/1999/xlink" content-type="dwc:institutional_code" xlink:title="Mae Fah Luang University Herbarium" xlink:href="http://grbio.org/institution/mae-fah-laung-university-herbarium" xlink:type="simple">MFLU</named-content> 24-0330, holotype) <bold>a</bold> fresh apothecia growing on a dead wood <bold>b</bold>, <bold>c</bold> dried apothecia <bold>d</bold>, <bold>e</bold> vertical sections of the apothecia <bold>f</bold> excipulum <bold>g</bold> paraphyses and part of asci <bold>h–j</bold> asci (<bold>i–j</bold> asci in Meltzer’s reagent) <bold>k–l</bold> ascospores. Scale bars: 2 mm (<bold>a–c</bold>); 100 µm (<bold>d, e</bold>); 50 µm (<bold>f–j</bold>); 10 µm (<bold>k, l</bold>).</p></caption><graphic xmlns:xlink="http://www.w3.org/1999/xlink" xlink:href="mycokeys-115-067-g003.jpg" position="float" orientation="portrait" xlink:type="simple" id="oo_1277880.jpg"><uri content-type="original_file" xlink:type="simple">https://binary.pensoft.net/fig/1277880</uri></graphic></fig></tp:treatment-sec><tp:treatment-sec sec-type="material" id="SECID0ELZAI"><title>Material examined.</title><p>Thailand • Chiang Mai Province, MaeTaeng District, Pha Deng Village, Mushroom Research Center (<abbrev xmlns:xlink="http://www.w3.org/1999/xlink" xlink:title="Mushroom Research Center" id="ABBRID0ERZAI" xlink:type="simple">MRC</abbrev>), altitude 863 m, on the decayed unidentified leaf, 18 August 2023, Le Luo, RB1 (<named-content xmlns:xlink="http://www.w3.org/1999/xlink" content-type="dwc:institutional_code" xlink:title="Mae Fah Luang University Herbarium" xlink:href="http://grbio.org/institution/mae-fah-laung-university-herbarium" xlink:type="simple">MFLU</named-content> 24-0330, holotype); • <italic>ibid</italic>., RB101 (<named-content xmlns:xlink="http://www.w3.org/1999/xlink" content-type="dwc:institutional_code" xlink:title="Mae Fah Luang University Herbarium" xlink:href="http://grbio.org/institution/mae-fah-laung-university-herbarium" xlink:type="simple">MFLU</named-content> 24-0331, paratype).</p></tp:treatment-sec><tp:treatment-sec sec-type="notes" id="SECID0E6ZAI"><title>Notes.</title><p><italic><tp:taxon-name><tp:taxon-name-part taxon-name-part-type="genus" reg="Dicephalospora">Dicephalospora</tp:taxon-name-part><tp:taxon-name-part taxon-name-part-type="species" reg="maetaengica">maetaengica</tp:taxon-name-part></tp:taxon-name></italic> formed a clade closer to <italic><tp:taxon-name><tp:taxon-name-part taxon-name-part-type="genus" reg="Dicephalospora">D.</tp:taxon-name-part><tp:taxon-name-part taxon-name-part-type="species" reg="menghaica">menghaica</tp:taxon-name-part></tp:taxon-name></italic> with 100% <abbrev xmlns:xlink="http://www.w3.org/1999/xlink" xlink:title="maximum likelihood bootstrap support" id="ABBRID0E21AI" xlink:type="simple">MLBS</abbrev> and 1.00 <abbrev xmlns:xlink="http://www.w3.org/1999/xlink" xlink:title="Bayesian inference posterior probability" id="ABBRID0E61AI" xlink:type="simple">BIPP</abbrev> support (Fig. <xref ref-type="fig" rid="F1">1</xref>). These two species grouped as a sister clade and together formed a closely related clade to <italic><tp:taxon-name><tp:taxon-name-part taxon-name-part-type="genus" reg="Dicephalospora">D.</tp:taxon-name-part><tp:taxon-name-part taxon-name-part-type="species" reg="albolutea">albolutea</tp:taxon-name-part></tp:taxon-name></italic> with 98% <abbrev xmlns:xlink="http://www.w3.org/1999/xlink" xlink:title="maximum likelihood bootstrap support" id="ABBRID0ES2AI" xlink:type="simple">MLBS</abbrev> and 1.00 <abbrev xmlns:xlink="http://www.w3.org/1999/xlink" xlink:title="Bayesian inference posterior probability" id="ABBRID0EW2AI" xlink:type="simple">BIPP</abbrev> (Fig. <xref ref-type="fig" rid="F1">1</xref>) bootstrap support. <italic><tp:taxon-name><tp:taxon-name-part taxon-name-part-type="genus" reg="Dicephalospora">Dicephalospora</tp:taxon-name-part><tp:taxon-name-part taxon-name-part-type="species" reg="maetaengica">maetaengica</tp:taxon-name-part></tp:taxon-name></italic> differs from <italic><tp:taxon-name><tp:taxon-name-part taxon-name-part-type="genus" reg="Dicephalospora">D.</tp:taxon-name-part><tp:taxon-name-part taxon-name-part-type="species" reg="menghaica">menghaica</tp:taxon-name-part></tp:taxon-name></italic> by having larger (1.5–3.3 mm vs. 1–1.6 mm), yellow apothecia, long stipe (1.2–2.5 mm vs. 0.6–1 mm), slightly hyaline to light yellow at the base of stipe, 0–1–septate ascospores with paraphyses that are unbranched and aseptate, while <italic><tp:taxon-name><tp:taxon-name-part taxon-name-part-type="genus" reg="Dicephalospora">D.</tp:taxon-name-part><tp:taxon-name-part taxon-name-part-type="species" reg="menghaica">menghaica</tp:taxon-name-part></tp:taxon-name></italic> has smaller apothecia, shorter stipe and slightly hyaline to light yellow at the base with branched paraphyses. <italic><tp:taxon-name><tp:taxon-name-part taxon-name-part-type="genus" reg="Dicephalospora">Dicephalospora</tp:taxon-name-part><tp:taxon-name-part taxon-name-part-type="species" reg="albolutea">albolutea</tp:taxon-name-part></tp:taxon-name></italic> differs from <italic><tp:taxon-name><tp:taxon-name-part taxon-name-part-type="genus" reg="Dicephalospora">D.</tp:taxon-name-part><tp:taxon-name-part taxon-name-part-type="species" reg="maetaengica">maetaengica</tp:taxon-name-part></tp:taxon-name></italic> in having yellowish-white apothecia, longer asci (140–156 × 9.5–10.5 µm vs. 81–111 × 5.6–10.7 µm) and ascospores (26–31 × 3.8–5 µm vs. 14.5–21.8 × 2.4–4.2 µm) with aseptate paraphyses and ascospores (<xref ref-type="bibr" rid="B64">Zheng and Zhuang 2019</xref>). Therefore, <italic><tp:taxon-name><tp:taxon-name-part taxon-name-part-type="genus" reg="Dicephalospora">D.</tp:taxon-name-part><tp:taxon-name-part taxon-name-part-type="species" reg="maetaengica">maetaengica</tp:taxon-name-part></tp:taxon-name></italic> is introduced here as a new species.</p></tp:treatment-sec><tp:treatment-sec><!--Section generated to contain objects referenced in tp:taxon-treatment.--><fig id="F1" position="float" orientation="portrait"><object-id xmlns:xlink="http://www.w3.org/1999/xlink" content-type="doi" xlink:type="simple">10.3897/mycokeys.115.143994.figure1</object-id><object-id xmlns:xlink="http://www.w3.org/1999/xlink" content-type="arpha" xlink:type="simple">57334DE8-33B5-5A72-8772-CDD154174C10</object-id><label>Figure 1.</label><caption><p>The IQ-Tree phylogram based on the combined LSU and ITS dataset. The <abbrev xmlns:xlink="http://www.w3.org/1999/xlink" xlink:title="maximum likelihood bootstrap support" id="ABBRID0E2HAI" xlink:type="simple">MLBS</abbrev> ≥ 70% and <abbrev xmlns:xlink="http://www.w3.org/1999/xlink" xlink:title="Bayesian inference posterior probability" id="ABBRID0E6HAI" xlink:type="simple">BIPP</abbrev> ≥ 0.90 are shown at the nodes as <abbrev xmlns:xlink="http://www.w3.org/1999/xlink" xlink:title="maximum likelihood bootstrap support" id="ABBRID0EDIAI" xlink:type="simple">MLBS</abbrev>/<abbrev xmlns:xlink="http://www.w3.org/1999/xlink" xlink:title="Bayesian inference posterior probability" id="ABBRID0EHIAI" xlink:type="simple">BIPP</abbrev>. The <abbrev xmlns:xlink="http://www.w3.org/1999/xlink" xlink:title="maximum likelihood bootstrap support" id="ABBRID0ELIAI" xlink:type="simple">MLBS</abbrev> &lt; 70% and BPP &lt; 0.90 are expressed as a hyphen (“-”). Type strains are in bold. Names in red indicate isolates from the current study.</p></caption><graphic xmlns:xlink="http://www.w3.org/1999/xlink" xlink:href="mycokeys-115-067-g001.jpg" position="float" orientation="portrait" xlink:type="simple" id="oo_1277878.jpg"><uri content-type="original_file" xlink:type="simple">https://binary.pensoft.net/fig/1277878</uri></graphic></fig></tp:treatment-sec><ref-list><ref id="B64"><mixed-citation xmlns:xlink="http://www.w3.org/1999/xlink" xlink:type="simple"><person-group><name name-style="western"><surname>Zheng</surname><given-names>HD</given-names></name><name name-style="western"><surname>Zhuang</surname><given-names>WY</given-names></name></person-group> (<year>2019</year>) <article-title>Three new species of <italic><tp:taxon-name><tp:taxon-name-part taxon-name-part-type="genus">Dicephalospora</tp:taxon-name-part></tp:taxon-name></italic> from China as revealed by morphological and molecular evidence.</article-title><source>MycoKeys</source><volume>55</volume>: <fpage>87</fpage>–<lpage>99</lpage>. <ext-link xlink:href="10.3897/mycokeys.55.33859" ext-link-type="doi" xlink:type="simple">https://doi.org/10.3897/mycokeys.55.33859</ext-link></mixed-citation></ref></ref-list></tp:taxon-treatment>
