# Supplementary material for: ﻿Three new species of Dicephalospora (Leotiomycetes, Helotiales) from Northern Thailand and Southwestern China
Source: MycoKeys. 2025 Mar 11;115:67–85. doi: 10.3897/mycokeys.115.143994 (PMC11920824; doi:10.3897/mycokeys.115.143994)
Supplement: XML Treatment for Dicephalospora menghaica [file mycokeys.115.143994-treatment3.xml]

<!DOCTYPE tp:taxon-treatment
  PUBLIC "-//TaxonX//DTD Taxonomic Treatment Publishing DTD v0 20100105//EN" "tax-treatment-NSO.dtd">
<tp:taxon-treatment xmlns:tp="http://www.plazi.org/taxpub"><tp:treatment-meta><kwd-group><label>Taxon classification</label><kwd>
                <named-content content-type="kingdom">Fungi</named-content>
              </kwd><kwd>
                <named-content content-type="order">Helotiales</named-content>
              </kwd><kwd>
                <named-content content-type="family">Helotiaceae</named-content>
              </kwd></kwd-group><mixed-citation publication-type="journal"><person-group><name><surname>Luo</surname><given-names>Le</given-names></name><name><surname>Chethana</surname><given-names>Kandawatte Wedaralalage Thilini</given-names></name><name><surname>Zhao</surname><given-names>Qi</given-names></name><name><surname>Thiyagaraja</surname><given-names>Vinodhini</given-names></name><name><surname>Khongphinitbunjong</surname><given-names>Kitiphong</given-names></name><name><surname>Al-Otibi</surname><given-names>Fatimah</given-names></name><name><surname>Hyde</surname><given-names>Kevin D.</given-names></name></person-group><article-title>﻿Three new species of <italic><tp:taxon-name><tp:taxon-name-part taxon-name-part-type="genus" reg="Dicephalospora">Dicephalospora</tp:taxon-name-part></tp:taxon-name></italic> (<tp:taxon-name><tp:taxon-name-part taxon-name-part-type="class">Leotiomycetes</tp:taxon-name-part></tp:taxon-name>, <tp:taxon-name><tp:taxon-name-part taxon-name-part-type="order">Helotiales</tp:taxon-name-part></tp:taxon-name>) from Northern Thailand and Southwestern China</article-title><source>MycoKeys</source><day>11</day><month>03</month><year>2025</year><volume>115</volume><fpage>67</fpage><lpage>85</lpage><pub-id pub-id-type="doi">10.3897/mycokeys.115.143994</pub-id></mixed-citation></tp:treatment-meta><tp:nomenclature><label>﻿</label><tp:taxon-name>
              <object-id xmlns:xlink="http://www.w3.org/1999/xlink" content-type="arpha" xlink:type="simple">3B17D143-7221-5A4B-9B0C-1F98C2EE73FF</object-id>
              <tp:taxon-name-part taxon-name-part-type="genus" reg="Dicephalospora">Dicephalospora</tp:taxon-name-part>
              <tp:taxon-name-part taxon-name-part-type="species" reg="menghaica">menghaica</tp:taxon-name-part>
              <object-id xmlns:xlink="http://www.w3.org/1999/xlink" xlink:type="simple">Index Fungorum: IF902891</object-id>
              <object-id xmlns:xlink="http://www.w3.org/1999/xlink" xlink:type="simple">Facesoffungi Number: FoF16775</object-id>
            </tp:taxon-name><tp:taxon-authority>L. Luo &amp; K.D. Hyde</tp:taxon-authority><tp:taxon-status xmlns:xlink="http://www.w3.org/1999/xlink" xlink:type="simple">sp. nov.</tp:taxon-status><xref ref-type="fig" rid="F4">Fig. 4</xref></tp:nomenclature><tp:treatment-sec sec-type="etymology" id="SECID0EU6AI"><title>Etymology.</title><p>The epithet “<italic>menghaica</italic>” refers to the collection site, Menghai County, where the holotype specimen was collected.</p></tp:treatment-sec><tp:treatment-sec sec-type="Holotype" id="SECID0EEABI"><title>Holotype.</title><p>HKAS135692.</p></tp:treatment-sec><tp:treatment-sec sec-type="description" id="SECID0EJABI"><title>Description.</title><p><bold><italic>Saprobic</italic></bold> on a dead leaf. <bold>Sexual morph</bold>: <bold><italic>Apothecia</italic></bold> 1–1.6 mm diam. when dry, arising solitary, uniseriate on petiole of leaves. Stipe 0.6–1 mm height and light brown to brown at the base. <bold><italic>Receptacle</italic></bold> orange and cupulate. <bold><italic>Margins</italic></bold> smooth and yellow when fresh. <bold><italic>Disc</italic></bold> slightly sunken and light yellow. <bold><italic>Ectal excipulum</italic></bold> 21–37 µm (x̄ = 28 µm, n = 60), multi-layered, thin-walled, with hyaline to light yellow cells of <bold><italic>textura porrecta</italic></bold>. <bold><italic>Medullary excipulum</italic></bold> 24–50 µm (x̄ = 41 µm, n = 60), composed of thin-walled, hyaline to yellowish, gelatinized cells of <bold><italic>textura intricata</italic></bold> to <bold><italic>globulosa</italic></bold>, small cells condensed. <bold><italic>Hymenium</italic></bold> 83–166 µm (x̄ = 122 µm, n = 60), hyaline to yellowish and inner mixed with asci and paraphyses. <bold><italic>Paraphyses</italic></bold> 0.8–2.1 µm wide (x̄ = 1.2 µm, n = 60), at the terminal cell, filiform, numerous, and have lengths exceeding the asci, smooth, branched, aseptate, slightly swollen, small, and globose at the apex. <bold><italic>Asci</italic></bold> (79–)82–125(130–) × 6.5–11.6 µm (x̄ = 101 × 9.4 µm, n = 50), 8-spored, unitunicate, cylindrical, and clavate, with the amyloid (J+) having a rounded apex, tapered, long stipitate base. <bold><italic>Ascospores</italic></bold> (16–)18–24(26–) × 2–3.7 µm (x̄ = 22 × 2.9 µm, n = 60), uniseriate to biseriate, fusoid-clavate with rounded ends, 7-septate, narrowed ends capped with pigments. <bold>Asexual morph</bold>: Not observed.</p><fig id="F4" position="float" orientation="portrait"><object-id xmlns:xlink="http://www.w3.org/1999/xlink" content-type="doi" xlink:type="simple">10.3897/mycokeys.115.143994.figure4</object-id><object-id xmlns:xlink="http://www.w3.org/1999/xlink" content-type="arpha" xlink:type="simple">2D5370B2-FA15-5370-A4F1-A3FD7E494BA5</object-id><label>Figure 4.</label><caption><p><italic><tp:taxon-name><tp:taxon-name-part taxon-name-part-type="genus" reg="Dicephalospora">Dicephalospora</tp:taxon-name-part><tp:taxon-name-part taxon-name-part-type="species" reg="menghaica">menghaica</tp:taxon-name-part></tp:taxon-name></italic> (HKAS 135692, holotype) <bold>a</bold> fresh apothecia growing on a dead wood <bold>b, c</bold> dried apothecia <bold>d</bold> a vertical section of the apothecium <bold>e, f</bold> excipulum <bold>g</bold> paraphyses <bold>h</bold> paraphyses and part of asci <bold>i–m</bold> asci (<bold>j–m</bold> asci in Meltzer’s reagent) <bold>n</bold>–<bold>q</bold> ascospores. Scale bars: 3 mm (<bold>a</bold>); 1 mm (<bold>b, c</bold>); 100 µm (<bold>d</bold>); 50 µm (<bold>e–m</bold>); 20 µm (<bold>n–q</bold>).</p></caption><graphic xmlns:xlink="http://www.w3.org/1999/xlink" xlink:href="mycokeys-115-067-g004.jpg" position="float" orientation="portrait" xlink:type="simple" id="oo_1277881.jpg"><uri content-type="original_file" xlink:type="simple">https://binary.pensoft.net/fig/1277881</uri></graphic></fig></tp:treatment-sec><tp:treatment-sec sec-type="material" id="SECID0E6DBI"><title>Material examined.</title><p>China • Yunnan Province, Xishuangbanna City, Menghai County, altitude 1595 m, on the decayed unidentified leaves, 8 September 2022, Le Luo, ly958 (HKAS 135692, holotype); • <italic>ibid</italic>., ly972 (HKAS 135690, paratype).</p></tp:treatment-sec><tp:treatment-sec sec-type="notes" id="SECID0EHEBI"><title>Notes.</title><p><italic><tp:taxon-name><tp:taxon-name-part taxon-name-part-type="genus" reg="Dicephalospora">Dicephalospora</tp:taxon-name-part><tp:taxon-name-part taxon-name-part-type="species" reg="menghaica">menghaica</tp:taxon-name-part></tp:taxon-name></italic> clustered with <italic><tp:taxon-name><tp:taxon-name-part taxon-name-part-type="genus" reg="Dicephalospora">D.</tp:taxon-name-part><tp:taxon-name-part taxon-name-part-type="species" reg="maetaengica">maetaengica</tp:taxon-name-part></tp:taxon-name></italic> by 100% <abbrev xmlns:xlink="http://www.w3.org/1999/xlink" xlink:title="maximum likelihood bootstrap support" id="ABBRID0EDFBI" xlink:type="simple">MLBS</abbrev> and 1.00 <abbrev xmlns:xlink="http://www.w3.org/1999/xlink" xlink:title="Bayesian inference posterior probability" id="ABBRID0EHFBI" xlink:type="simple">BIPP</abbrev> support (Fig. <xref ref-type="fig" rid="F1">1</xref>), and clustered sister to <italic><tp:taxon-name><tp:taxon-name-part taxon-name-part-type="genus" reg="Dicephalospora">D.</tp:taxon-name-part><tp:taxon-name-part taxon-name-part-type="species" reg="albolutea">albolutea</tp:taxon-name-part></tp:taxon-name></italic> with 98% <abbrev xmlns:xlink="http://www.w3.org/1999/xlink" xlink:title="maximum likelihood bootstrap support" id="ABBRID0E1FBI" xlink:type="simple">MLBS</abbrev> and 1.00 <abbrev xmlns:xlink="http://www.w3.org/1999/xlink" xlink:title="Bayesian inference posterior probability" id="ABBRID0E5FBI" xlink:type="simple">BIPP</abbrev> support (Fig. <xref ref-type="fig" rid="F1">1</xref>). <italic><tp:taxon-name><tp:taxon-name-part taxon-name-part-type="genus" reg="Dicephalospora">Dicephalospora</tp:taxon-name-part><tp:taxon-name-part taxon-name-part-type="species" reg="menghaica">menghaica</tp:taxon-name-part></tp:taxon-name></italic> differs from <italic><tp:taxon-name><tp:taxon-name-part taxon-name-part-type="genus" reg="Dicephalospora">D.</tp:taxon-name-part><tp:taxon-name-part taxon-name-part-type="species" reg="albolutea">albolutea</tp:taxon-name-part></tp:taxon-name></italic> by having smaller (1–1.6 mm vs. 1–2.5 mm), light brown apothecia, slightly hyaline to light yellow at the base with branched, aseptate paraphyses, shorter asci (82–125 × 6.5–11.6 µm vs. 140–156 × 9.5–10.5 µm) and smaller ascospores (18–24 × 2–3.7 µm vs. 26–31 × 3.8–5 µm), whereas <italic><tp:taxon-name><tp:taxon-name-part taxon-name-part-type="genus" reg="Dicephalospora">D.</tp:taxon-name-part><tp:taxon-name-part taxon-name-part-type="species" reg="albolutea">albolutea</tp:taxon-name-part></tp:taxon-name></italic> has cream to yellowish-white apothecia, with unbranched, septate paraphyses (<xref ref-type="bibr" rid="B64">Zheng and Zhuang 2019</xref>). <italic><tp:taxon-name><tp:taxon-name-part taxon-name-part-type="genus" reg="Dicephalospora">Dicephalospora</tp:taxon-name-part><tp:taxon-name-part taxon-name-part-type="species" reg="menghaica">menghaica</tp:taxon-name-part></tp:taxon-name></italic> also differs morphologically from <italic><tp:taxon-name><tp:taxon-name-part taxon-name-part-type="genus" reg="Dicephalospora">D.</tp:taxon-name-part><tp:taxon-name-part taxon-name-part-type="species" reg="maetaengica">maetaengica</tp:taxon-name-part></tp:taxon-name></italic> as discussed previously under the notes of <italic><tp:taxon-name><tp:taxon-name-part taxon-name-part-type="genus" reg="Dicephalospora">D.</tp:taxon-name-part><tp:taxon-name-part taxon-name-part-type="species" reg="maetaengica">maetaengica</tp:taxon-name-part></tp:taxon-name></italic>. Therefore, based on the morphological and phylogenetic analysis, <italic><tp:taxon-name><tp:taxon-name-part taxon-name-part-type="genus" reg="Dicephalospora">D.</tp:taxon-name-part><tp:taxon-name-part taxon-name-part-type="species" reg="menghaica">menghaica</tp:taxon-name-part></tp:taxon-name></italic> is introduced here as a new species.</p></tp:treatment-sec><tp:treatment-sec><!--Section generated to contain objects referenced in tp:taxon-treatment.--><fig id="F1" position="float" orientation="portrait"><object-id xmlns:xlink="http://www.w3.org/1999/xlink" content-type="doi" xlink:type="simple">10.3897/mycokeys.115.143994.figure1</object-id><object-id xmlns:xlink="http://www.w3.org/1999/xlink" content-type="arpha" xlink:type="simple">57334DE8-33B5-5A72-8772-CDD154174C10</object-id><label>Figure 1.</label><caption><p>The IQ-Tree phylogram based on the combined LSU and ITS dataset. The <abbrev xmlns:xlink="http://www.w3.org/1999/xlink" xlink:title="maximum likelihood bootstrap support" id="ABBRID0E2HAI" xlink:type="simple">MLBS</abbrev> ≥ 70% and <abbrev xmlns:xlink="http://www.w3.org/1999/xlink" xlink:title="Bayesian inference posterior probability" id="ABBRID0E6HAI" xlink:type="simple">BIPP</abbrev> ≥ 0.90 are shown at the nodes as <abbrev xmlns:xlink="http://www.w3.org/1999/xlink" xlink:title="maximum likelihood bootstrap support" id="ABBRID0EDIAI" xlink:type="simple">MLBS</abbrev>/<abbrev xmlns:xlink="http://www.w3.org/1999/xlink" xlink:title="Bayesian inference posterior probability" id="ABBRID0EHIAI" xlink:type="simple">BIPP</abbrev>. The <abbrev xmlns:xlink="http://www.w3.org/1999/xlink" xlink:title="maximum likelihood bootstrap support" id="ABBRID0ELIAI" xlink:type="simple">MLBS</abbrev> &lt; 70% and BPP &lt; 0.90 are expressed as a hyphen (“-”). Type strains are in bold. Names in red indicate isolates from the current study.</p></caption><graphic xmlns:xlink="http://www.w3.org/1999/xlink" xlink:href="mycokeys-115-067-g001.jpg" position="float" orientation="portrait" xlink:type="simple" id="oo_1277878.jpg"><uri content-type="original_file" xlink:type="simple">https://binary.pensoft.net/fig/1277878</uri></graphic></fig></tp:treatment-sec><ref-list><ref id="B64"><mixed-citation xmlns:xlink="http://www.w3.org/1999/xlink" xlink:type="simple"><person-group><name name-style="western"><surname>Zheng</surname><given-names>HD</given-names></name><name name-style="western"><surname>Zhuang</surname><given-names>WY</given-names></name></person-group> (<year>2019</year>) <article-title>Three new species of <italic><tp:taxon-name><tp:taxon-name-part taxon-name-part-type="genus">Dicephalospora</tp:taxon-name-part></tp:taxon-name></italic> from China as revealed by morphological and molecular evidence.</article-title><source>MycoKeys</source><volume>55</volume>: <fpage>87</fpage>–<lpage>99</lpage>. <ext-link xlink:href="10.3897/mycokeys.55.33859" ext-link-type="doi" xlink:type="simple">https://doi.org/10.3897/mycokeys.55.33859</ext-link></mixed-citation></ref></ref-list></tp:taxon-treatment>
